# Supplementary material for: Downhill Running-Based Overtraining Protocol Improves Hepatic Insulin Signaling Pathway without Concomitant Decrease of Inflammatory Proteins
Source: PLoS One. 2015 Oct 7;10(10):e0140020. doi: 10.1371/journal.pone.0140020 (PMC4596708; doi:10.1371/journal.pone.0140020)
Supplement: S1 File — (ZIP) [file pone.0140020.s002.zip]

Archive with 7 entries (6 files):
- Supporting information files/
- Supporting information files/Figure 1.xlsx
- Supporting information files/Figure 2.xlsx
- Supporting information files/Figure 3.xlsx
- Supporting information files/Figure 4.xlsx
- Supporting information files/Figure 5.xlsx
- Supporting information files/Figure 6.xlsx
