# Supplementary material for: Downhill Running-Based Overtraining Protocol Improves Hepatic Insulin Signaling Pathway without Concomitant Decrease of Inflammatory Proteins
Source: PLoS One. 2015 Oct 7;10(10):e0140020. doi: 10.1371/journal.pone.0140020 (PMC4596708; doi:10.1371/journal.pone.0140020)
Supplement: S1 File — (ZIP) [file pone.0140020.s002.zip › Supporting information files/Figure 1.xlsx]

## Sheet: Fig. 1A
Training volume (min)
	Week 6		Week 7		Week 8 - first session		Week 8 - second session
Experimental groups	Mean	Standard error	Mean	Standard error	Mean	Standard error	Mean	Standard error
CT	-	-	-	-	-	-	-	-
OTR/down	50.85	4.85262	36.258	4.49563	24.8483	4.1755	11.1	5.18363
OTR/up	58.9726	0.93127	50.8263	6.43714	39.8714	2.98781	25	2.04381
OTR	58.6457	0.94797	55.5707	3.51875	44.711	6.3909	29.8	2.49426

## Sheet: Fig. 1B 
Rotarod test (%)
Experimental groups	Mean	Standard error
CT	-5.4022	6.19899
OTR/down	-48.4532	7.00061
OTR/up	-36.9578	10.0687
OTR	-17.5875	3.00168

## Sheet: Fig. 1C
Exhaustion velocity (%)
Experimental groups	Mean	Standard error
CT	-15.9015	3.15205
OTR/down	-46.6276	4.12073
OTR/up	-40.8672	1.86373
OTR	-45.6691	4.91738

## Sheet: Fig. 1D
[Lac]peak/exhaustion time (mM.min-1)
Experimental groups	Mean	Standard error
CT	0.33864	0.05801
OTR/down	0.3909	0.08225
OTR/up	0.33748	0.04258
OTR	0.4103	0.05943

## Sheet: Fig. 1E
Time to exhaustion (%)
Experimental groups	Mean	Standard error
CT	-12.4923	10.5928
OTR/down	-81.4104	4.68521
OTR/up	-76.0624	5.89662
OTR	-80.9165	3.71086

## Sheet: Fig. 1F
[Lac]peak/time to exhaustion (mM.s-1)
Experimental groups	Mean	Standard error
CT	0.08171	0.01293
OTR/down	0.31901	0.08293
OTR/up	0.22697	0.01533
OTR	0.3573	0.07914

## Sheet: Fig. 1G
Grip force test (%)
Experimental groups	Mean	Standard error
CT	101.576	10.803
OTR/down	-4.9849	10.4229
OTR/up	-39.0113	7.30599
OTR	-30.2513	9.29939
