# Supplementary material for: Downhill Running-Based Overtraining Protocol Improves Hepatic Insulin Signaling Pathway without Concomitant Decrease of Inflammatory Proteins
Source: PLoS One. 2015 Oct 7;10(10):e0140020. doi: 10.1371/journal.pone.0140020 (PMC4596708; doi:10.1371/journal.pone.0140020)
Supplement: S1 File — (ZIP) [file pone.0140020.s002.zip › Supporting information files/Figure 2.xlsx]

## Sheet: Fig. 2A
Body weight (g)
	Week 0		Week 1		Week 2		Week 3		Week 4		Week 5		Week 6		Week 7		Week 8
Experimental groups	Mean	Standard error	Mean	Standard error	Mean	Standard error	Mean	Standard error	Mean	Standard error	Mean	Standard error	Mean	Standard error	Mean	Standard error	Mean	Standard error
CT	21.15	0.40859	21.425	0.40234	22.16	0.39643	22.8625	0.3839	23.2375	0.41935	23.2833	0.4595	24.0333	0.50234	24.8	0.43801	25.2	0.38152
OTR/down	21.45	0.33706	21.55	0.33607	22.1	0.28284	22.65	0.27417	23.0125	0.26903	23.4167	0.30149	23.6625	0.31844	23.975	0.44245	24.055	0.30041
OTR/up	21.2	0.18559	21.55	0.19678	22.15	0.17591	22.89	0.2008	23.3125	0.24808	23.6167	0.23047	24.15	0.30265	24.4694	0.41765	24.5569	0.39849
OTR	20.85	0.22423	20.98	0.25157	21.6	0.20602	22.0375	0.22482	22.7375	0.21606	23.3	0.26387	23.15	0.28674	23.475	0.27183	23.7083	0.33126

## Sheet: Fig. 2B 
Body weight (%)
Experimental groups	Mean	Standard error
CT	19.2648	1.12261
OTR/down	12.237	1.06978
OTR/up	15.8422	1.65028
OTR	13.7712	1.58757

## Sheet: Fig. 2C
Food intake (g)
	Week 0		Week 1		Week 2		Week 3		Week 4		Week 5		Week 6		Week 7		Week 8
Experimental groups	Mean	Standard error	Mean	Standard error	Mean	Standard error	Mean	Standard error	Mean	Standard error	Mean	Standard error	Mean	Standard error	Mean	Standard error	Mean	Standard error
CT	26.625	0.53494	26.2375	1.20293	26.985	1.04017	31.5437	0.88575	27.0667	0.38103	24.325	1.12055	28.2625	1.00233	25.48	1.55557	26.661	0.72622
OTR/down	23.858	0.3113	28.1333	0.87305	25.4333	0.93333	35.105	0.70397	27.2417	0.31413	26.6	0.62827	22.2833	0.61366	25.7833	0.85996	24.288	0.99237
OTR/up	25.143	0.70376	28.4833	0.55135	21.175	0.93951	35.2625	0.4712	26.425	1.33602	26.6	0.85732	27.2417	1.12727	26.444	1.30563	29.139	0.80867
OTR	24.742	0.56926	27.6667	1.31304	22.96	1.07079	34.6451	1.20658	28.525	0.6761	28	1.0435	26.95	1.58874	23.425	0.23715	25.215	1.13131

## Sheet: Fig. 2D
Food intake (%)
Experimental groups	Mean	Standard error
CT	0.48089	3.29474
OTR/down	2.03344	4.48656
OTR/up	16.4279	3.76874
OTR	1.71714	3.36858

## Sheet: Fig. 1E
AUC (mg.dL-1 x min) for GTT
Experimental groups	Mean	Standard error
CT	30892.5	2438.37
OTR/down	18755	5792.2
OTR/up	18251.2	5025.07
OTR	19574.1	5392.21

## Sheet: Fig. 1F
AUC (mg.dL-1 x min) for ITT
Experimental groups	Mean	Standard error
CT	2583	706.94
OTR/down	2381.11	626.97
OTR/up	2197.5	301.38
OTR	2566.39	446.63

## Sheet: Fig. 1G
AUC (mg.dL-1 x min) for PTT
Experimental groups	Mean	Standard error
CT	13908	660.1
OTR/down	12189	873
OTR/up	13346	1725
OTR	14262	1110
