# Supplementary material for: Downhill Running-Based Overtraining Protocol Improves Hepatic Insulin Signaling Pathway without Concomitant Decrease of Inflammatory Proteins
Source: PLoS One. 2015 Oct 7;10(10):e0140020. doi: 10.1371/journal.pone.0140020 (PMC4596708; doi:10.1371/journal.pone.0140020)
Supplement: S1 File — (ZIP) [file pone.0140020.s002.zip › Supporting information files/Figure 3.xlsx]

## Sheet: Fig. 3A
IP : pIRbeta(Tyr)/Irbeta protein levels
Experimental groups	Insulin	Mean	Standard error
CT	-	1	0.38895
CT	+	2.10555	0.67271
OTR/down	+	5.01	0.48
OTR/up	+	3.17181	0.4406
OTR	+	3.82577	0.48964

## Sheet: Fig. 3B 
pIRS-1(Ser307)/IRS-1 protein levels
Experimental groups	Mean	Standard error
CT	2.44571	0.27344
OTR/down	2.37459	0.37766
OTR/up	5.10589	0.94758
OTR	3.14371	0.44873

## Sheet: Fig. 3C
pAkt(Ser473)/Akt protein levels
Experimental groups	Insulin	Mean	Standard error
CT	-	1.30898	0.41954
CT	+	5.35993	0.46301
OTR/down	+	4.41963	0.70663
OTR/up	+	7.32377	0.542
OTR	+	5.62955	0.59204

## Sheet: Fig. 3D
pGSK3beta(Ser9)/GSK3beta protein levels
Experimental groups	Insulin	Mean	Standard error
CT	-	0.10026	0.03886
CT	+	1.3489	0.15466
OTR/down	+	10.8996	0.67421
OTR/up	+	2.98654	0.24717
OTR	+	1.46656	0.2263

## Sheet: Fig. 3E
pFoxo1(Ser256)/Foxo1 protein levels
Experimental groups	Insulin	Mean	Standard error
CT	-	0.23367	0.01834
CT	+	1.82277	0.06528
OTR/down	+	4.69709	1.32367
OTR/up	+	4.45503	1.14003
OTR	+	4.81143	1.11118

## Sheet: Fig. 3F
Liver glycogen concentrations (mg.100mg-1 of tissue)
Experimental groups	Mean	Standard error
CT	2.131	0.3988
OTR/down	8.918	1.909
OTR/up	6.59	1.699
OTR	1.817	0.6028
