# Supplementary material for: Downhill Running-Based Overtraining Protocol Improves Hepatic Insulin Signaling Pathway without Concomitant Decrease of Inflammatory Proteins
Source: PLoS One. 2015 Oct 7;10(10):e0140020. doi: 10.1371/journal.pone.0140020 (PMC4596708; doi:10.1371/journal.pone.0140020)
Supplement: S1 File — (ZIP) [file pone.0140020.s002.zip › Supporting information files/Figure 4.xlsx]

## Sheet: Fig. 4A
IL-6 protein levels
Experimental groups	Mean	Standard error
CT	8.73207	1.48997
OTR/down	7.60302	0.54538
OTR/up	8.05773	1.01191
OTR	9.51784	0.94173

## Sheet: Fig. 4B 
IL-10 protein levels
Experimental groups	Mean	Standard error
CT	5.75889	0.59311
OTR/down	12.4178	1.62556
OTR/up	9.03556	0.87744
OTR	9.48111	1.04044

## Sheet: Fig. 4C
IL-15 protein levels
Experimental groups	Mean	Standard error
CT	6.587	0.61882
OTR/down	6.26619	0.8079
OTR/up	7.31876	1.29805
OTR	7.55127	1.4136

## Sheet: Fig. 4D
TNF-alpha protein levels
Experimental groups	Mean	Standard error
CT	6.99412	1.68023
OTR/down	5.93254	1.37638
OTR/up	5.9786	1.34992
OTR	10.9454	1.29786

## Sheet: Fig. 4E
SOCS-3 protein levels
Experimental groups	Mean	Standard error
CT	12.6064	0.95151
OTR/down	11.7508	0.889
OTR/up	11.3873	0.99359
OTR	13.8453	0.80991

## Sheet: Fig. 4F
pIKKalpha-beta/IKKbeta protein levels
Experimental groups	Mean	Standard error
CT	8.37358	2.03308
OTR/down	18.1323	1.5194
OTR/up	22.8004	1.81197
OTR	16.9653	2.05166

## Sheet: Fig. 4G
pSAPK-JNK/SAPK-JNK protein levels
Experimental groups	Mean	Standard error
CT	15.9922	0.79951
OTR/down	26.6339	1.72595
OTR/up	23.8948	3.52823
OTR	22.2408	3.05894
