# Supplementary material for: Downhill Running-Based Overtraining Protocol Improves Hepatic Insulin Signaling Pathway without Concomitant Decrease of Inflammatory Proteins
Source: PLoS One. 2015 Oct 7;10(10):e0140020. doi: 10.1371/journal.pone.0140020 (PMC4596708; doi:10.1371/journal.pone.0140020)
Supplement: S1 File — (ZIP) [file pone.0140020.s002.zip › Supporting information files/Figure 5.xlsx]

## Sheet: Fig. 5A
PGC-1alpha protein levels
Experimental groups	Mean	Standard error
CT	4.31447	1.02414
OTR/down	7.10317	0.77429
OTR/up	7.49147	0.62229
OTR	10.5154	0.87864

## Sheet: Fig. 5B 
HNF-4alpha protein levels
Experimental groups	Mean	Standard error
CT	5.45974	0.85259
OTR/down	8.44423	0.98588
OTR/up	11.8029	1.03243
OTR	10.1627	1.028

## Sheet: Fig. 5C
PEPCK protein levels
Experimental groups	Mean	Standard error
CT	8.20861	1.25829
OTR/down	13.14	1.83524
OTR/up	12.4697	1.73845
OTR	11.5029	2.186

## Sheet: Fig. 5D
G6Pase protein levels
Experimental groups	Mean	Standard error
CT	11.5223	0.27597
OTR/down	9.61461	1.33321
OTR/up	8.55838	0.82694
OTR	10.2968	0.86576
