# Supplementary material for: Downhill Running-Based Overtraining Protocol Improves Hepatic Insulin Signaling Pathway without Concomitant Decrease of Inflammatory Proteins
Source: PLoS One. 2015 Oct 7;10(10):e0140020. doi: 10.1371/journal.pone.0140020 (PMC4596708; doi:10.1371/journal.pone.0140020)
Supplement: S1 File — (ZIP) [file pone.0140020.s002.zip › Supporting information files/Figure 6.xlsx]

## Sheet: Fig. 6A
TRB3 protein levels
Experimental groups	Mean	Standard error
CT	3.89167	0.97283
OTR/down	11.7333	1.80667
OTR/up	8.39667	2.385
OTR	6.37	1.13433

## Sheet: Fig. 6B 
Akt/TRB3 association protein levels
Experimental groups	Mean	Standard error
CT	4.1928	1.11692
OTR/down	10.9383	1.87072
OTR/up	5.18373	1.28422
OTR	4.2636	1.9154

## Sheet: Fig. 6C
pS6K1/S6K1 protein levels
Experimental groups	Mean	Standard error
CT	8.22679	1.20375
OTR/down	12.3	1.69089
OTR/up	9.39821	1.48036
OTR	10.6929	2.07857
